# Supplementary material for: Assessing the performance of public–private partnerships in non-communicable disease management with a mixed-methods approach
Source: Sci Rep. 2025 Nov 11;15:39513. doi: 10.1038/s41598-025-23266-7 (PMC12606227; doi:10.1038/s41598-025-23266-7)
Supplement: Supplementary file 2 — Supplementary Material 2 [file 41598_2025_23266_MOESM2_ESM.xlsx]

## Sheet: data and indicator
Health Service Center Name	Total Population 2018	Total Population 2019	Total Population 2020	Total Population 2021	Total Population 2022	Population Aged 30+ (2018)	Population Aged 30+ (2019)	Population Aged 30+ (2020)	Population Aged 30+ (2021)	Population Aged 30+ (2022)	Newly Identified Diabetic Patients (2018)	Newly Identified Diabetic Patients (2019)	Newly Identified Diabetic Patients (2020)	Newly Identified Diabetic Patients (2021)	Newly Identified Diabetic Patients (2022)	Cumulative Identified Diabetic Patients (up to 2018)	Cumulative Identified Diabetic Patients (up to 2019)	Cumulative Identified Diabetic Patients (up to 2020)	Cumulative Identified Diabetic Patients (up to 2021)	Cumulative Identified Diabetic Patients (up to 2022)	Number of Diabetic Patients Monitored by Physician (2018)	Number of Diabetic Patients Monitored by Physician (2019)	Number of Diabetic Patients Monitored by Physician (2020)	Number of Diabetic Patients Monitored by Physician (2021)	Number of Diabetic Patients Monitored by Physician (2022)	Number of Physician Diabetes Care Services (2018)	Number of Physician Diabetes Care Services (2019)	Number of Physician Diabetes Care Services (2020)	Number of Physician Diabetes Care Services (2021)	Number of Physician Diabetes Care Services (2022)	Number of Diabetic Patients Monitored by Physician (2018)	Number of Diabetic Patients Monitored by Physician (2019)	Number of Diabetic Patients Monitored by Physician (2020)	Number of Diabetic Patients Monitored by Physician (2021)	Number of Diabetic Patients Monitored by Physician (2022)	Number of Physician Diabetes Care Services (2018)	Number of Physician Diabetes Care Services (2019)	Number of Physician Diabetes Care Services (2020)	Number of Physician Diabetes Care Services (2021)	Number of Physician Diabetes Care Services (2022)	Diabetic Patients with Optimal Control (2018)	Diabetic Patients with Optimal Control (2019)	Diabetic Patients with Optimal Control (2020)	Diabetic Patients with Optimal Control (2021)	Diabetic Patients with Optimal Control (2022)	Number of Diabetic Patients Monitored by Non-Physician (2018)	Number of Diabetic Patients Monitored by Non-Physician (2019)	Number of Diabetic Patients Monitored by Non-Physician (2020)	Number of Diabetic Patients Monitored by Non-Physician (2021)
Government Center 1	30893	32742	34011	36332	36959	18150	19039	19664	21202	21286	26	23	10	6	22	568	591	601	606	628	0	0	0	0	0	0	3	3	3	3	12	51	17	21	38	12	62	18	22	44	4	30	6	6	28	12	151	119	35
Government Center 2	24613	25558	26458	28043	28681	14927	15275	15613	16621	16701	32	12	66	19	6	762	774	840	859	865	0	0	0	0	0	1	1	1	1	1	17	5	0	0	72	17	5	0	0	92	5	2	0	0	6	13	100	16	13
Government Center 3	19491	20260	20847	21858	22241	11666	11917	12112	12709	12732	61	23	29	17	31	484	507	536	553	584	0	0	0	0	0	0	0	0	0	0	48	61	13	30	77	48	65	13	35	99	31	42	10	15	46	46	304	69	79
Government Center 4	21848	22781	23694	25226	25680	12777	13135	13504	14508	14537	53	35	22	3	4	499	534	556	557	561	0	0	2	0	0	3	5	8	8	8	28	75	1	0	1	28	84	1	0	1	4	22	1	0	1	7	73	131	49
Outsourcing Center 1	23779	24709	25530	26407	26933	13264	13486	13725	14071	14097	122	21	33	9	4	508	529	562	571	575	0	0	0	0	0	0	0	0	0	0	0	3	15	3	27	0	3	15	3	32	0	1	12	1	13	41	144	131	74
Outsourcing Center 2	13335	13869	14245	14778	15057	6635	6780	6863	7077	7092	50	33	22	21	14	210	243	265	286	300	0	0	0	1	0	0	0	0	1	1	10	61	65	48	51	10	91	106	67	85	2	32	40	24	27	16	103	76	47
Outsourcing Center 3	16952	17707	18384	19433	19887	9654	9870	10139	10757	10799	24	27	8	6	7	514	541	549	555	562	0	0	0	0	0	0	0	0	0	0	14	119	129	22	5	15	129	163	23	5	8	81	75	17	2	22	175	121	47
Outsourcing Center 4	19590	20429	21100	21803	22312	10510	10700	10862	11106	11135	18	23	4	2	2	272	295	299	301	303	0	0	0	0	0	0	0	0	0	0	6	40	2	2	1	6	42	2	2	1	7	23	2	2	0	34	102	44	10
Center Type	Total Population 2018	Total Population 2019	Total Population 2020	Total Population 2021	Total Population 2022	Population Aged 30+ (2018)	Population Aged 30+ (2019)	Population Aged 30+ (2020)	Population Aged 30+ (2021)	Population Aged 30+ (2022)	Newly Identified Diabetic Patients (2018)	Newly Identified Diabetic Patients (2019)	Newly Identified Diabetic Patients (2020)	Newly Identified Diabetic Patients (2021)	Newly Identified Diabetic Patients (2022)	Cumulative Identified Diabetic Patients (up to 2018)	Cumulative Identified Diabetic Patients (up to 2019)	Cumulative Identified Diabetic Patients (up to 2020)	Cumulative Identified Diabetic Patients (up to 2021)	Cumulative Identified Diabetic Patients (up to 2022)	Number of Diabetic Patients Monitored by Physician (2018)	Number of Diabetic Patients Monitored by Physician (2019)	Number of Diabetic Patients Monitored by Physician (2020)	Number of Diabetic Patients Monitored by Physician (2021)	Number of Diabetic Patients Monitored by Physician (2022)	Number of Physician Diabetes Care Services (2018)	Number of Physician Diabetes Care Services (2019)	Number of Physician Diabetes Care Services (2020)	Number of Physician Diabetes Care Services (2021)	Number of Physician Diabetes Care Services (2022)	Number of Diabetic Patients Monitored by Physician (2018)	Number of Diabetic Patients Monitored by Physician (2019)	Number of Diabetic Patients Monitored by Physician (2020)	Number of Diabetic Patients Monitored by Physician (2021)	Number of Diabetic Patients Monitored by Physician (2022)	Number of Physician Diabetes Care Services (2018)	Number of Physician Diabetes Care Services (2019)	Number of Physician Diabetes Care Services (2020)	Number of Physician Diabetes Care Services (2021)	Number of Physician Diabetes Care Services (2022)	Diabetic Patients with Optimal Control (2018)	Diabetic Patients with Optimal Control (2019)	Diabetic Patients with Optimal Control (2020)	Diabetic Patients with Optimal Control (2021)	Diabetic Patients with Optimal Control (2022)	Number of Diabetic Patients Monitored by Non-Physician (2018)	Number of Diabetic Patients Monitored by Non-Physician (2019)	Number of Diabetic Patients Monitored by Non-Physician (2020)	Number of Diabetic Patients Monitored by Non-Physician (2021)
Governmental	91115	95418	98772	104030	106020	52734	54312	55640	58739	58914	233	94	80	38	64	2074	2168	2248	2285	2349	0	0	0	0	0	0	3	3	3	3	74	234	174	76	147	75	259	209	83	180	43	154	103	39	89	121	774	440	235
Private	79386	82637	85497	89850	91730	44849	45890	46842	49312	49465	153	103	114	45	26	1743	1846	1960	2003	2029	0	0	2	1	0	4	6	9	10	10	61	181	68	50	125	61	222	109	69	179	18	79	43	26	34	70	378	267	119
Difference	11729	12781	13275	14180	14290	7885	8422	8798	9427	9449	80	-9	-34	-7	38	331	322	288	282	320	0	0	-2	-1	0	-4	-3	-6	-7	-7	13	53	106	26	22	14	37	100	14	1	25	75	60	13	55	51	396	173	116
	“This table provides sample data extracted from the IHS database. Full dataset is available upon reasonable request. Data shown here are illustrative only.”
[truncated: 277 more columns]
